# Supplementary material for: Towards routine chromosome-scale haplotype-resolved reconstruction in cancer genomics
Source: Nat Commun. 2023 Mar 13;14:1358. doi: 10.1038/s41467-023-36689-5 (PMC10011606; doi:10.1038/s41467-023-36689-5)
Supplement: Supplementary file 3 — Source Data [file 41467_2023_36689_MOESM3_ESM.xlsx]

## Sheet: Table1
	Dataset	Method	Total size	NG50	NGA50	QV	Hamming/Switch	Total Time	Scaffolding Time	Peak RAM (GB)
	HG002	pstoolsS	6.13 Gb	132.3 Mb	81.9 Mb	51.6	1.2/0.4b	12.6 h	5.1 h	149
		trio-hifiasmC	5.94 Gb	78.9 Mb	64.1 Mb	51.5	1.6/0.8b	8.1 h		135
		Hifiasm (hi-c)C	5.92 Gb	53.7 Mb	33.7 Mb	52	0.9/0.9b	10.8 h		150
		Dipasm (3D-DNA)C	5.93 Gb	24.7 Mb	13.9 Mb	41.2	0.5/0.5b	252 h	239 h	512
		pstools+salsa2S	6.13 Gb	125.5 Mb	70.7 Mb	51.5	49.5/0.72b	27.1 h	15.6 h	155
		trio-hifiasm + salsa2S	5.96 Gb	137 Mb	70.9 Mb	51.5	1.1/0.6b	25.8 h	17.7 h	167
	HG00733	pstoolsS	6.21 Gb	131.9 Mb	70.7 Mb	51.1	0.6/0.2a	12.4 h	4.0 h	135
		trio-hifiasmC	6.17 Gb	43 Mb	55.3 Mb	51.1	1.2/1.8a	7.1 h		139
		Hifiasm (hi-c)C	6.06 Gb	42.5 Mb	29.9 Mb	50	1.3/1.0a	9.1 h		147
		DipasmC (3D-DNA)	5.93 Gb	25.7 Mb	16.3 Mb	41.3	1.2/0.3a	271 h	257 h	512
		pstools+salsa2S	6.17 Gb	155 Mb	70.5 Mb	51.1	48.5/0.52a	25.0 h	14.6 h	160
		trio-hifiasm + salsa2S	6.07 Gb	135.5 Mb	70.4 Mb	51.1	1.1/0.9a	24.0 h	16.9 h	161
	PGP1	pstoolsS	6.14 Gb	111.7 Mb		-	1.2/0.9c	10.8 h	3.9 h	138
		pstools+salsa2S	6.13 Gb	120.5 Mb	69.7 Mb	-	48.5/0.8c	26.4 h	16.6 h	134
		DipasmC (3D-DNA)	5.94 Gb	16.5 Mb	10.65 Mb	-	1.7/0.3c	255 h	242 h	512
	COLO829	pstoolsS	6.13 Gb	132.1 Mb	54.8 Mb	-	1.3/0.6c	10.0 h	4.1 h	135
		pstools+salsa2S	6.12 Gb	100.1 Mb	54.7 Mb	-	47.5/0.3c	26.2 h	17.1 h	156
		Hifiasm+salsa2S	6.03 Gb	1.7 Mb	0.6 Mb	-	-	23.1 h	15.6 h	145
		Hifiasm+3D-DNAS	6.05 Gb	2.5 Mb	1.2 Mb	-	-	251.5 h	244 h	512
		DipasmC (3D-DNA)	5.92 Gb	12.4 Mb	5.6 Mb	-	20.5/5.6c	254 h	239 h	512

## Sheet: Fig6
1 0 0.00 hic
1 10000 54.13 hic
1 20000 39.77 hic
1 30000 37.93 hic
1 40000 23.83 hic
1 50000 17.45 hic
1 60000 18.42 hic
1 70000 17.77 hic
1 80000 8.17 hic
1 90000 21.43 hic
1 100000 29.47 hic
1 110000 27.24 hic
1 120000 29.13 hic
1 130000 38.18 hic
1 140000 31.63 hic
1 150000 28.90 hic
1 160000 33.40 hic
1 170000 21.61 hic
1 180000 0.00 hic
1 190000 0.00 hic
1 200000 0.00 hic
1 210000 0.00 hic
1 220000 9.62 hic
1 230000 60.23 hic
1 240000 45.61 hic
1 250000 31.87 hic
1 260000 18.24 hic
1 270000 0.00 hic
1 280000 0.00 hic
1 290000 0.00 hic
1 300000 0.00 hic
1 310000 5.46 hic
1 320000 22.43 hic
1 330000 21.86 hic
1 340000 19.47 hic
1 350000 15.34 hic
1 360000 14.81 hic
1 370000 15.42 hic
1 380000 17.20 hic
1 390000 16.58 hic
1 400000 19.37 hic
1 410000 18.05 hic
1 420000 15.21 hic
1 430000 14.25 hic
1 440000 16.83 hic
1 450000 18.92 hic
1 460000 29.58 hic
1 470000 4.69 hic
1 480000 0.00 hic
1 490000 0.00 hic
1 500000 0.00 hic
1 510000 0.00 hic
1 520000 11.03 hic
1 530000 14.30 hic
1 540000 14.83 hic
1 550000 14.77 hic
1 560000 55.78 hic
1 570000 19.60 hic
1 580000 18.05 hic
1 590000 14.59 hic
1 600000 12.56 hic
1 610000 14.58 hic
1 620000 17.67 hic
1 630000 17.86 hic
1 640000 22.04 hic
1 650000 27.47 hic
1 660000 24.68 hic
1 670000 31.70 hic
1 680000 28.75 hic
1 690000 27.12 hic
1 700000 30.57 hic
1 710000 30.83 hic
1 720000 152.51 hic
1 730000 23.19 hic
1 740000 27.03 hic
1 750000 33.61 hic
1 760000 30.11 hic
1 770000 29.20 hic
1 780000 26.80 hic
1 790000 26.81 hic
1 800000 24.00 hic
1 810000 29.46 hic
1 820000 42.51 hic
1 830000 28.01 hic
1 840000 26.26 hic
1 850000 34.64 hic
1 860000 31.21 hic
1 870000 31.42 hic
1 880000 26.85 hic
1 890000 32.61 hic
1 900000 25.15 hic
1 910000 27.48 hic
1 920000 30.24 hic
1 930000 32.01 hic
1 940000 36.01 hic
1 950000 35.82 hic
1 960000 25.06 hic
1 970000 25.05 hic
1 980000 21.64 hic
1 990000 35.23 hic
1 1000000 26.29 hic
1 1010000 23.34 hic
1 1020000 22.31 hic
1 1030000 22.60 hic
1 1040000 23.45 hic
1 1050000 28.03 hic
1 1060000 26.50 hic
1 1070000 22.25 hic
1 1080000 28.68 hic
1 1090000 27.60 hic
1 1100000 24.21 hic
1 1110000 22.13 hic
1 1120000 31.79 hic
1 1130000 29.10 hic
1 1140000 26.52 hic
1 1150000 25.46 hic
1 1160000 36.79 hic
1 1170000 28.34 hic
1 1180000 23.00 hic
1 1190000 25.58 hic
1 1200000 33.89 hic
1 1210000 27.34 hic
1 1220000 22.57 hic
1 1230000 24.77 hic
1 1240000 30.81 hic
1 1250000 31.31 hic
1 1260000 23.45 hic
1 1270000 24.16 hic
1 1280000 26.23 hic
1 1290000 32.87 hic
1 1300000 28.07 hic
1 1310000 30.51 hic
1 1320000 27.76 hic
1 1330000 36.73 hic
1 1340000 26.46 hic
1 1350000 26.80 hic
1 1360000 27.95 hic
1 1370000 32.06 hic
1 1380000 32.61 hic
1 1390000 31.54 hic
1 1400000 33.45 hic
1 1410000 29.74 hic
1 1420000 27.48 hic
1 1430000 30.05 hic
1 1440000 32.73 hic
1 1450000 25.92 hic
1 1460000 28.46 hic
1 1470000 27.49 hic
1 1480000 28.59 hic
1 1490000 29.42 hic
1 1500000 40.67 hic
1 1510000 29.38 hic
1 1520000 35.74 hic
1 1530000 20.74 hic
1 1540000 30.94 hic
1 1550000 41.62 hic
1 1560000 26.80 hic
1 1570000 33.40 hic
1 1580000 36.95 hic
1 1590000 30.54 hic
1 1600000 28.38 hic
1 1610000 38.33 hic
1 1620000 34.15 hic
1 1630000 25.09 hic
1 1640000 25.57 hic
1 1650000 32.75 hic
1 1660000 33.74 hic
1 1670000 37.46 hic
1 1680000 27.50 hic
1 1690000 31.07 hic
1 1700000 29.43 hic
1 1710000 31.55 hic
1 1720000 26.77 hic
1 1730000 30.50 hic
1 1740000 28.79 hic
1 1750000 26.97 hic
1 1760000 28.02 hic
1 1770000 29.72 hic
1 1780000 32.81 hic
1 1790000 27.28 hic
1 1800000 29.24 hic
1 1810000 34.78 hic
1 1820000 31.60 hic
1 1830000 35.19 hic
1 1840000 35.09 hic
1 1850000 22.33 hic
1 1860000 25.34 hic
1 1870000 32.14 hic
1 1880000 30.65 hic
1 1890000 36.83 hic
1 1900000 32.03 hic
1 1910000 24.59 hic
1 1920000 32.07 hic
1 1930000 37.23 hic
1 1940000 33.57 hic
1 1950000 29.32 hic
1 1960000 32.10 hic
1 1970000 31.69 hic
1 1980000 29.20 hic
1 1990000 27.30 hic
1 2000000 26.16 hic
1 2010000 28.02 hic
1 2020000 24.09 hic
1 2030000 28.50 hic
1 2040000 31.55 hic
1 2050000 35.49 hic
1 2060000 31.06 hic
1 2070000 24.65 hic
1 2080000 26.03 hic
1 2090000 29.53 hic
1 2100000 31.43 hic
1 2110000 28.53 hic
1 2120000 34.34 hic
1 2130000 30.36 hic
1 2140000 27.32 hic
1 2150000 36.13 hic
1 2160000 34.52 hic
1 2170000 28.49 hic
1 2180000 30.28 hic
1 2190000 28.77 hic
1 2200000 24.29 hic
1 2210000 29.26 hic
1 2220000 28.52 hic
1 2230000 22.16 hic
1 2240000 23.04 hic
1 2250000 23.06 hic
1 2260000 26.69 hic
1 2270000 25.21 hic
1 2280000 25.61 hic
1 2290000 28.07 hic
1 2300000 26.51 hic
1 2310000 29.84 hic
1 2320000 31.87 hic
1 2330000 24.42 hic
1 2340000 44.94 hic
1 2350000 35.02 hic
1 2360000 27.45 hic
1 2370000 46.90 hic
1 2380000 33.95 hic
1 2390000 29.43 hic
1 2400000 25.00 hic
1 2410000 22.78 hic
1 2420000 27.18 hic
1 2430000 26.09 hic
1 2440000 22.01 hic
1 2450000 32.01 hic
1 2460000 25.53 hic
1 2470000 28.13 hic
1 2480000 36.14 hic
1 2490000 26.39 hic
1 2500000 25.50 hic
1 2510000 37.42 hic
1 2520000 27.18 hic
1 2530000 22.84 hic
1 2540000 26.11 hic
1 2550000 26.32 hic
1 2560000 22.28 hic
1 2570000 27.73 hic
1 2580000 72.20 hic
1 2590000 72.07 hic
1 2600000 88.73 hic
1 2610000 53.92 hic
1 2620000 42.13 hic
1 2630000 8.92 hic
1 2640000 0.00 hic
1 2650000 0.00 hic
1 2660000 0.00 hic
1 2670000 0.00 hic
1 2680000 14.21 hic
1 2690000 24.96 hic
1 2700000 27.23 hic
1 2710000 21.98 hic
1 2720000 20.78 hic
1 2730000 29.06 hic
1 2740000 25.18 hic
1 2750000 24.50 hic
1 2760000 19.07 hic
1 2770000 24.16 hic
1 2780000 23.44 hic
1 2790000 22.35 hic
1 2800000 26.47 hic
1 2810000 22.53 hic
1 2820000 28.33 hic
1 2830000 21.00 hic
1 2840000 23.59 hic
1 2850000 19.79 hic
1 2860000 20.44 hic
1 2870000 21.42 hic
1 2880000 22.95 hic
1 2890000 19.99 hic
1 2900000 23.01 hic
1 2910000 19.68 hic
1 2920000 23.44 hic
1 2930000 21.74 hic
1 2940000 24.20 hic
1 2950000 21.25 hic
1 2960000 20.15 hic
1 2970000 26.06 hic
1 2980000 32.31 hic
1 2990000 26.33 hic
1 3000000 26.30 hic
1 3010000 25.09 hic
1 3020000 22.41 hic
1 3030000 29.52 hic
1 3040000 28.25 hic
1 3050000 30.21 hic
1 3060000 24.87 hic
1 3070000 24.09 hic
1 3080000 27.62 hic
1 3090000 23.23 hic
1 3100000 29.90 hic
1 3110000 25.97 hic
1 3120000 28.22 hic
1 3130000 31.72 hic
1 3140000 30.42 hic
1 3150000 25.96 hic
1 3160000 25.70 hic
1 3170000 24.83 hic
1 3180000 23.25 hic
1 3190000 27.27 hic
1 3200000 23.08 hic
1 3210000 27.21 hic
1 3220000 32.13 hic
1 3230000 21.73 hic
1 3240000 29.13 hic
1 3250000 23.25 hic
1 3260000 25.32 hic
1 3270000 28.14 hic
1 3280000 27.15 hic
1 3290000 27.08 hic
1 3300000 29.12 hic
1 3310000 26.78 hic
1 3320000 26.61 hic
1 3330000 28.38 hic
1 3340000 32.93 hic
1 3350000 31.82 hic
1 3360000 28.08 hic
1 3370000 31.79 hic
1 3380000 27.53 hic
1 3390000 24.50 hic
1 3400000 25.03 hic
1 3410000 26.00 hic
1 3420000 26.59 hic
1 3430000 28.23 hic
1 3440000 26.44 hic
1 3450000 24.84 hic
1 3460000 23.24 hic
1 3470000 28.98 hic
1 3480000 25.06 hic
1 3490000 22.88 hic
1 3500000 22.19 hic
1 3510000 23.46 hic
1 3520000 30.15 hic
1 3530000 30.51 hic
1 3540000 33.98 hic
1 3550000 29.13 hic
1 3560000 32.85 hic
1 3570000 25.65 hic
1 3580000 26.13 hic
1 3590000 17.60 hic
1 3600000 25.64 hic
1 3610000 25.90 hic
1 3620000 22.09 hic
1 3630000 25.77 hic
1 3640000 24.63 hic
1 3650000 26.41 hic
1 3660000 29.97 hic
1 3670000 27.86 hic
1 3680000 26.91 hic
1 3690000 30.13 hic
1 3700000 26.19 hic
1 3710000 36.57 hic
1 3720000 28.52 hic
1 3730000 24.29 hic
1 3740000 25.85 hic
1 3750000 25.08 hic
1 3760000 28.30 hic
1 3770000 34.80 hic
1 3780000 36.07 hic
1 3790000 24.76 hic
1 3800000 25.94 hic
1 3810000 33.80 hic
1 3820000 24.67 hic
1 3830000 26.01 hic
1 3840000 14.17 hic
1 3850000 0.00 hic
1 3860000 0.00 hic
1 3870000 0.00 hic
1 3880000 0.00 hic
1 3890000 0.00 hic
1 3900000 0.00 hic
1 3910000 0.00 hic
1 3920000 0.00 hic
1 3930000 0.00 hic
1 3940000 0.00 hic
1 3950000 0.00 hic
1 3960000 0.00 hic
1 3970000 0.00 hic
1 3980000 0.00 hic
1 3990000 13.28 hic
1 4000000 29.02 hic
1 4010000 23.51 hic
1 4020000 25.63 hic
1 4030000 24.58 hic
1 4040000 24.23 hic
1 4050000 23.94 hic
1 4060000 22.93 hic
1 4070000 25.46 hic
1 4080000 25.59 hic
1 4090000 22.93 hic
1 4100000 25.92 hic
1 4110000 27.16 hic
1 4120000 19.05 hic
1 4130000 23.95 hic
1 4140000 24.16 hic
1 4150000 21.14 hic
1 4160000 29.27 hic
1 4170000 25.03 hic
1 4180000 25.93 hic
1 4190000 29.59 hic
1 4200000 28.82 hic
1 4210000 28.54 hic
1 4220000 27.39 hic
1 4230000 21.53 hic
1 4240000 22.51 hic
1 4250000 20.98 hic
1 4260000 21.68 hic
1 4270000 23.77 hic
1 4280000 25.97 hic
1 4290000 19.45 hic
1 4300000 21.02 hic
1 4310000 18.12 hic
1 4320000 17.45 hic
1 4330000 19.45 hic
1 4340000 18.18 hic
1 4350000 16.70 hic
1 4360000 28.08 hic
1 4370000 19.74 hic
1 4380000 21.74 hic
1 4390000 20.13 hic
1 4400000 19.95 hic
1 4410000 24.04 hic
1 4420000 19.40 hic
1 4430000 21.94 hic
1 4440000 20.85 hic
1 4450000 20.95 hic
1 4460000 25.22 hic
1 4470000 21.47 hic
1 4480000 18.47 hic
1 4490000 24.20 hic
1 4500000 22.47 hic
1 4510000 21.98 hic
1 4520000 23.46 hic
1 4530000 21.12 hic
1 4540000 22.63 hic
1 4550000 19.58 hic
1 4560000 23.85 hic
1 4570000 20.25 hic
1 4580000 19.97 hic
1 4590000 20.06 hic
1 4600000 17.85 hic
1 4610000 18.74 hic
1 4620000 24.36 hic
1 4630000 21.72 hic
1 4640000 21.12 hic
1 4650000 23.57 hic
1 4660000 22.87 hic
1 4670000 24.13 hic
1 4680000 22.97 hic
1 4690000 26.32 hic
1 4700000 19.66 hic
1 4710000 30.27 hic
1 4720000 20.85 hic
1 4730000 25.00 hic
1 4740000 23.52 hic
1 4750000 20.06 hic
1 4760000 23.06 hic
1 4770000 20.23 hic
1 4780000 19.63 hic
1 4790000 21.06 hic
1 4800000 21.42 hic
1 4810000 18.13 hic
1 4820000 20.71 hic
1 4830000 21.53 hic
1 4840000 22.40 hic
1 4850000 19.08 hic
1 4860000 18.81 hic
1 4870000 20.53 hic
1 4880000 20.29 hic
1 4890000 19.07 hic
1 4900000 19.78 hic
1 4910000 16.83 hic
1 4920000 20.67 hic
1 4930000 18.94 hic
1 4940000 19.85 hic
1 4950000 19.87 hic
1 4960000 17.51 hic
1 4970000 19.39 hic
1 4980000 15.93 hic
1 4990000 18.92 hic
1 5000000 18.13 hic
1 5010000 19.76 hic
1 5020000 20.95 hic
1 5030000 20.63 hic
1 5040000 19.67 hic
1 5050000 19.91 hic
1 5060000 19.21 hic
1 5070000 18.34 hic
1 5080000 19.15 hic
1 5090000 20.31 hic
1 5100000 22.60 hic
1 5110000 18.75 hic
1 5120000 19.04 hic
1 5130000 18.96 hic
1 5140000 16.37 hic
1 5150000 18.96 hic
1 5160000 18.25 hic
1 5170000 22.27 hic
1 5180000 19.70 hic
1 5190000 19.89 hic
1 5200000 18.71 hic
1 5210000 21.73 hic
1 5220000 22.05 hic
1 5230000 20.94 hic
1 5240000 21.12 hic
1 5250000 20.51 hic
1 5260000 21.72 hic
1 5270000 15.77 hic
1 5280000 19.20 hic
1 5290000 18.20 hic
1 5300000 22.05 hic
1 5310000 20.26 hic
1 5320000 22.33 hic
1 5330000 19.80 hic
1 5340000 21.42 hic
1 5350000 20.80 hic
1 5360000 19.45 hic
1 5370000 20.12 hic
1 5380000 17.22 hic
1 5390000 20.64 hic
1 5400000 22.63 hic
1 5410000 19.80 hic
1 5420000 20.07 hic
1 5430000 22.11 hic
1 5440000 22.24 hic
1 5450000 22.62 hic
1 5460000 17.84 hic
1 5470000 23.30 hic
1 5480000 23.46 hic
1 5490000 21.05 hic
1 5500000 20.41 hic
1 5510000 19.08 hic
1 5520000 17.85 hic
1 5530000 23.81 hic
1 5540000 24.62 hic
1 5550000 22.23 hic
1 5560000 27.08 hic
1 5570000 23.75 hic
1 5580000 21.91 hic
1 5590000 17.70 hic
1 5600000 19.48 hic
1 5610000 19.87 hic
1 5620000 20.40 hic
1 5630000 21.02 hic
1 5640000 20.55 hic
1 5650000 27.35 hic
1 5660000 21.85 hic
1 5670000 22.63 hic
1 5680000 25.84 hic
1 5690000 25.03 hic
1 5700000 26.06 hic
1 5710000 24.04 hic
1 5720000 34.86 hic
1 5730000 49.80 hic
1 5740000 23.04 hic
1 5750000 22.73 hic
1 5760000 29.07 hic
1 5770000 25.44 hic
1 5780000 24.35 hic
1 5790000 21.17 hic
1 5800000 26.95 hic
1 5810000 28.38 hic
1 5820000 23.88 hic
1 5830000 27.05 hic
1 5840000 22.94 hic
1 5850000 21.75 hic
1 5860000 20.59 hic
1 5870000 27.74 hic
1 5880000 26.27 hic
1 5890000 28.56 hic
1 5900000 29.51 hic
1 5910000 29.53 hic
1 5920000 24.22 hic
1 5930000 22.91 hic
1 5940000 27.40 hic
1 5950000 23.19 hic
1 5960000 25.42 hic
1 5970000 34.05 hic
1 5980000 29.87 hic
1 5990000 23.77 hic
1 6000000 23.30 hic
1 6010000 28.19 hic
1 6020000 27.13 hic
1 6030000 27.13 hic
1 6040000 23.88 hic
1 6050000 27.20 hic
1 6060000 25.82 hic
1 6070000 27.18 hic
1 6080000 30.83 hic
1 6090000 26.31 hic
1 6100000 29.32 hic
1 6110000 28.58 hic
1 6120000 28.01 hic
1 6130000 29.04 hic
1 6140000 27.89 hic
1 6150000 25.51 hic
1 6160000 22.61 hic
1 6170000 28.66 hic
1 6180000 31.74 hic
1 6190000 30.35 hic
1 6200000 33.14 hic
1 6210000 29.38 hic
1 6220000 27.08 hic
1 6230000 28.11 hic
1 6240000 30.16 hic
1 6250000 38.78 hic
1 6260000 40.12 hic
1 6270000 29.02 hic
1 6280000 26.67 hic
1 6290000 33.73 hic
1 6300000 32.43 hic
1 6310000 31.54 hic
1 6320000 26.98 hic
1 6330000 28.46 hic
1 6340000 29.99 hic
1 6350000 27.53 hic
1 6360000 26.90 hic
1 6370000 31.93 hic
1 6380000 29.17 hic
1 6390000 28.29 hic
1 6400000 36.39 hic
1 6410000 36.98 hic
1 6420000 35.31 hic
1 6430000 37.06 hic
1 6440000 42.88 hic
1 6450000 38.55 hic
1 6460000 36.88 hic
1 6470000 35.90 hic
1 6480000 36.18 hic
1 6490000 39.26 hic
1 6500000 30.17 hic
1 6510000 31.49 hic
1 6520000 31.36 hic
1 6530000 35.18 hic
1 6540000 32.82 hic
1 6550000 32.96 hic
1 6560000 27.03 hic
1 6570000 32.22 hic
1 6580000 33.17 hic
1 6590000 32.36 hic
1 6600000 31.16 hic
1 6610000 38.43 hic
1 6620000 33.17 hic
1 6630000 31.82 hic
1 6640000 32.57 hic
1 6650000 24.47 hic
1 6660000 36.51 hic
1 6670000 41.00 hic
1 6680000 33.40 hic
1 6690000 25.27 hic
1 6700000 31.21 hic
1 6710000 30.80 hic
1 6720000 28.28 hic
1 6730000 30.34 hic
1 6740000 23.67 hic
1 6750000 31.46 hic
1 6760000 40.39 hic
1 6770000 29.82 hic
1 6780000 33.33 hic
1 6790000 30.39 hic
1 6800000 30.39 hic
1 6810000 31.11 hic
1 6820000 32.38 hic
1 6830000 29.91 hic
1 6840000 37.93 hic
1 6850000 26.84 hic
1 6860000 24.42 hic
1 6870000 24.60 hic
1 6880000 22.83 hic
1 6890000 29.14 hic
1 6900000 27.79 hic
1 6910000 26.31 hic
1 6920000 25.07 hic
1 6930000 23.35 hic
1 6940000 24.85 hic
1 6950000 26.05 hic
1 6960000 27.74 hic
1 6970000 21.19 hic
1 6980000 26.23 hic
1 6990000 24.43 hic
1 7000000 25.26 hic
1 7010000 23.98 hic
1 7020000 22.72 hic
1 7030000 28.69 hic
1 7040000 26.35 hic
1 7050000 26.80 hic
1 7060000 27.14 hic
1 7070000 28.87 hic
1 7080000 25.67 hic
1 7090000 28.12 hic
1 7100000 30.23 hic
1 7110000 25.44 hic
1 7120000 27.70 hic
1 7130000 33.82 hic
1 7140000 25.33 hic
1 7150000 25.74 hic
1 7160000 27.81 hic
1 7170000 31.48 hic
1 7180000 32.49 hic
1 7190000 25.32 hic
1 7200000 25.75 hic
1 7210000 27.43 hic
1 7220000 29.73 hic
1 7230000 26.64 hic
1 7240000 23.81 hic
1 7250000 23.54 hic
1 7260000 28.70 hic
1 7270000 26.88 hic
1 7280000 31.88 hic
1 7290000 28.97 hic
1 7300000 27.64 hic
1 7310000 22.54 hic
1 7320000 27.92 hic
1 7330000 23.65 hic
1 7340000 27.27 hic
1 7350000 25.93 hic
1 7360000 26.20 hic
1 7370000 27.28 hic
1 7380000 27.49 hic
1 7390000 25.51 hic
1 7400000 24.23 hic
1 7410000 26.80 hic
1 7420000 24.52 hic
1 7430000 27.35 hic
1 7440000 28.24 hic
1 7450000 26.97 hic
1 7460000 24.35 hic
1 7470000 27.64 hic
1 7480000 26.29 hic
1 7490000 26.90 hic
1 7500000 24.74 hic
1 7510000 27.49 hic
1 7520000 25.19 hic
1 7530000 25.36 hic
1 7540000 24.67 hic
1 7550000 22.44 hic
1 7560000 19.25 hic
1 7570000 26.30 hic
1 7580000 28.25 hic
1 7590000 31.46 hic
1 7600000 28.67 hic
1 7610000 27.13 hic
1 7620000 28.86 hic
1 7630000 30.89 hic
1 7640000 26.98 hic
1 7650000 26.12 hic
1 7660000 28.03 hic
1 7670000 25.14 hic
1 7680000 25.32 hic
1 7690000 33.99 hic
1 7700000 27.47 hic
1 7710000 27.22 hic
1 7720000 32.67 hic
1 7730000 28.43 hic
1 7740000 30.43 hic
1 7750000 27.46 hic
1 7760000 32.08 hic
1 7770000 23.96 hic
1 7780000 25.36 hic
1 7790000 28.01 hic
1 7800000 25.03 hic
1 7810000 26.92 hic
1 7820000 24.13 hic
1 7830000 30.48 hic
1 7840000 32.89 hic
1 7850000 23.58 hic
1 7860000 27.66 hic
1 7870000 24.96 hic
1 7880000 21.33 hic
1 7890000 28.20 hic
1 7900000 24.31 hic
1 7910000 29.92 hic
1 7920000 26.64 hic
1 7930000 29.52 hic
1 7940000 27.47 hic
1 7950000 28.11 hic
1 7960000 28.92 hic
1 7970000 30.11 hic
1 7980000 27.21 hic
1 7990000 27.47 hic
1 8000000 26.52 hic
1 8010000 31.06 hic
1 8020000 27.78 hic
1 8030000 33.44 hic
1 8040000 27.81 hic
1 8050000 31.05 hic
1 8060000 30.02 hic
1 8070000 24.48 hic
1 8080000 29.31 hic
1 8090000 24.77 hic
1 8100000 31.06 hic
1 8110000 32.21 hic
1 8120000 30.88 hic
1 8130000 28.85 hic
1 8140000 30.78 hic
1 8150000 28.35 hic
1 8160000 26.24 hic
1 8170000 28.82 hic
1 8180000 29.97 hic
1 8190000 29.34 hic
1 8200000 29.19 hic
1 8210000 28.93 hic
1 8220000 33.02 hic
1 8230000 29.62 hic
1 8240000 30.59 hic
1 8250000 31.79 hic
1 8260000 30.05 hic
1 8270000 29.21 hic
1 8280000 31.97 hic
1 8290000 29.81 hic
1 8300000 34.07 hic
1 8310000 30.85 hic
1 8320000 30.50 hic
1 8330000 31.41 hic
1 8340000 25.59 hic
1 8350000 28.55 hic
1 8360000 28.31 hic
1 8370000 31.11 hic
1 8380000 26.90 hic
1 8390000 26.73 hic
1 8400000 35.79 hic
1 8410000 22.89 hic
1 8420000 21.27 hic
1 8430000 26.57 hic
1 8440000 23.63 hic
1 8450000 23.30 hic
1 8460000 27.74 hic
1 8470000 26.33 hic
1 8480000 29.89 hic
1 8490000 26.49 hic
1 8500000 31.27 hic
1 8510000 25.36 hic
1 8520000 29.03 hic
1 8530000 24.76 hic
1 8540000 28.32 hic
1 8550000 29.66 hic
1 8560000 25.29 hic
1 8570000 21.90 hic
1 8580000 24.04 hic
1 8590000 27.75 hic
1 8600000 21.60 hic
1 8610000 27.63 hic
1 8620000 26.33 hic
1 8630000 24.00 hic
1 8640000 25.75 hic
1 8650000 25.13 hic
1 8660000 27.63 hic
1 8670000 24.30 hic
1 8680000 24.98 hic
1 8690000 26.61 hic
1 8700000 25.93 hic
1 8710000 33.06 hic
1 8720000 28.37 hic
1 8730000 29.89 hic
1 8740000 25.68 hic
1 8750000 28.59 hic
1 8760000 25.61 hic
1 8770000 27.13 hic
1 8780000 32.37 hic
1 8790000 26.54 hic
1 8800000 28.16 hic
1 8810000 25.40 hic
1 8820000 31.39 hic
1 8830000 29.45 hic
1 8840000 26.71 hic
1 8850000 31.43 hic
1 8860000 29.58 hic
1 8870000 34.71 hic
1 8880000 34.78 hic
1 8890000 33.57 hic
1 8900000 35.40 hic
1 8910000 28.36 hic
1 8920000 31.27 hic
1 8930000 32.88 hic
1 8940000 34.80 hic
1 8950000 29.29 hic
1 8960000 30.44 hic
1 8970000 34.92 hic
1 8980000 28.59 hic
1 8990000 30.53 hic
1 9000000 36.60 hic
1 9010000 30.24 hic
1 9020000 29.86 hic
1 9030000 31.41 hic
1 9040000 30.59 hic
1 9050000 33.39 hic
1 9060000 35.86 hic
1 9070000 34.15 hic
1 9080000 29.46 hic
1 9090000 27.46 hic
1 9100000 26.03 hic
1 9110000 28.17 hic
1 9120000 26.05 hic
1 9130000 30.95 hic
1 9140000 29.94 hic
1 9150000 29.68 hic
1 9160000 34.18 hic
1 9170000 26.93 hic
1 9180000 32.09 hic
1 9190000 37.06 hic
1 9200000 33.16 hic
1 9210000 28.47 hic
1 9220000 29.56 hic
1 9230000 31.76 hic
1 9240000 32.35 hic
1 9250000 31.77 hic
1 9260000 32.47 hic
1 9270000 31.55 hic
1 9280000 36.93 hic
1 9290000 31.74 hic
1 9300000 26.06 hic
1 9310000 28.65 hic
1 9320000 48.65 hic
1 9330000 52.88 hic
1 9340000 51.51 hic
1 9350000 60.52 hic
1 9360000 55.26 hic
1 9370000 54.20 hic
1 9380000 52.06 hic
1 9390000 56.42 hic
1 9400000 35.20 hic
1 9410000 30.40 hic
1 9420000 29.66 hic
1 9430000 32.30 hic
1 9440000 35.77 hic
1 9450000 30.11 hic
1 9460000 28.85 hic
1 9470000 31.39 hic
1 9480000 29.46 hic
1 9490000 31.67 hic
1 9500000 34.85 hic
1 9510000 27.18 hic
1 9520000 30.18 hic
1 9530000 33.09 hic
1 9540000 29.83 hic
1 9550000 31.86 hic
1 9560000 30.98 hic
1 9570000 29.72 hic
1 9580000 39.14 hic
1 9590000 33.94 hic
1 9600000 33.86 hic
1 9610000 26.78 hic
1 9620000 31.33 hic
1 9630000 27.09 hic
1 9640000 38.86 hic
1 9650000 32.81 hic
1 9660000 24.07 hic
1 9670000 27.29 hic
1 9680000 33.52 hic
1 9690000 34.52 hic
1 9700000 31.54 hic
1 9710000 27.31 hic
1 9720000 34.10 hic
1 9730000 31.92 hic
1 9740000 34.94 hic
1 9750000 35.27 hic
1 9760000 31.61 hic
1 9770000 34.08 hic
1 9780000 29.08 hic
1 9790000 30.76 hic
1 9800000 30.75 hic
1 9810000 29.99 hic
1 9820000 31.11 hic
1 9830000 25.65 hic
1 9840000 35.05 hic
1 9850000 35.91 hic
1 9860000 33.36 hic
1 9870000 31.85 hic
1 9880000 33.68 hic
1 9890000 35.43 hic
1 9900000 29.76 hic
1 9910000 30.76 hic
1 9920000 34.08 hic
1 9930000 31.30 hic
1 9940000 28.55 hic
1 9950000 40.00 hic
1 9960000 32.35 hic
1 9970000 36.82 hic
1 9980000 31.60 hic
1 9990000 31.39 hic
1 10000000 30.72 hic
1 10010000 38.84 hic
1 10020000 33.81 hic
1 10030000 36.24 hic
1 10040000 36.71 hic
1 10050000 35.42 hic
1 10060000 37.53 hic
1 10070000 32.59 hic
1 10080000 33.77 hic
1 10090000 41.12 hic
1 10100000 28.95 hic
1 10110000 32.76 hic
1 10120000 35.38 hic
1 10130000 30.24 hic
1 10140000 28.34 hic
1 10150000 30.93 hic
1 10160000 30.09 hic
1 10170000 32.57 hic
1 10180000 28.71 hic
1 10190000 27.13 hic
1 10200000 30.95 hic
1 10210000 32.78 hic
1 10220000 28.81 hic
1 10230000 31.81 hic
1 10240000 28.29 hic
1 10250000 32.97 hic
1 10260000 28.80 hic
1 10270000 31.86 hic
1 10280000 29.04 hic
1 10290000 29.15 hic
1 10300000 31.14 hic
1 10310000 30.77 hic
1 10320000 28.04 hic
1 10330000 24.76 hic
1 10340000 24.52 hic
1 10350000 23.79 hic
1 10360000 22.39 hic
1 10370000 28.84 hic
1 10380000 25.35 hic
1 10390000 28.58 hic
1 10400000 24.75 hic
1 10410000 30.80 hic
1 10420000 26.51 hic
1 10430000 26.54 hic
1 10440000 33.09 hic
1 10450000 38.03 hic
1 10460000 31.67 hic
1 10470000 28.40 hic
1 10480000 28.30 hic
1 10490000 31.55 hic
1 10500000 32.62 hic
1 10510000 30.04 hic
1 10520000 30.84 hic
1 10530000 29.58 hic
1 10540000 32.23 hic
1 10550000 33.14 hic
1 10560000 29.17 hic
1 10570000 28.94 hic
1 10580000 28.16 hic
1 10590000 23.88 hic
1 10600000 27.18 hic
1 10610000 30.05 hic
1 10620000 28.91 hic
1 10630000 23.54 hic
1 10640000 27.00 hic
1 10650000 26.18 hic
1 10660000 26.83 hic
1 10670000 28.63 hic
1 10680000 27.73 hic
1 10690000 24.56 hic
1 10700000 24.90 hic
1 10710000 25.16 hic
1 10720000 24.57 hic
1 10730000 26.13 hic
1 10740000 25.49 hic
1 10750000 32.85 hic
1 10760000 26.67 hic
1 10770000 27.36 hic
1 10780000 25.98 hic
1 10790000 29.54 hic
1 10800000 29.69 hic
1 10810000 32.18 hic
1 10820000 30.05 hic
1 10830000 25.75 hic
1 10840000 25.59 hic
1 10850000 29.38 hic
1 10860000 27.63 hic
1 10870000 29.42 hic
1 10880000 33.03 hic
1 10890000 30.37 hic
1 10900000 28.89 hic
1 10910000 31.73 hic
1 10920000 29.11 hic
1 10930000 30.81 hic
1 10940000 30.59 hic
1 10950000 27.40 hic
1 10960000 26.54 hic
1 10970000 31.02 hic
1 10980000 27.92 hic
1 10990000 32.29 hic
1 11000000 30.73 hic
1 11010000 29.89 hic
1 11020000 32.38 hic
1 11030000 31.96 hic
1 11040000 30.04 hic
1 11050000 31.95 hic
1 11060000 33.92 hic
1 11070000 37.39 hic
1 11080000 23.65 hic
1 11090000 32.84 hic
1 11100000 23.71 hic
1 11110000 30.69 hic
1 11120000 33.36 hic
1 11130000 30.39 hic
1 11140000 27.62 hic
1 11150000 31.25 hic
1 11160000 28.20 hic
1 11170000 29.64 hic
1 11180000 26.61 hic
1 11190000 29.23 hic
1 11200000 28.04 hic
1 11210000 26.49 hic
1 11220000 27.25 hic
1 11230000 25.90 hic
1 11240000 25.65 hic
1 11250000 26.30 hic
1 11260000 27.62 hic
1 11270000 24.46 hic
1 11280000 24.38 hic
1 11290000 27.59 hic
1 11300000 28.57 hic
1 11310000 23.83 hic
1 11320000 29.80 hic
1 11330000 40.17 hic
1 11340000 29.20 hic
1 11350000 27.66 hic
1 11360000 31.89 hic
1 11370000 28.43 hic
1 11380000 32.52 hic
1 11390000 28.19 hic
1 11400000 28.26 hic
1 11410000 28.23 hic
1 11420000 29.17 hic
1 11430000 35.06 hic
1 11440000 33.60 hic
1 11450000 31.42 hic
1 11460000 29.00 hic
1 11470000 31.91 hic
1 11480000 34.86 hic
1 11490000 28.32 hic
1 11500000 27.35 hic
1 11510000 27.46 hic
1 11520000 28.68 hic
1 11530000 26.81 hic
1 11540000 26.38 hic
1 11550000 27.97 hic
1 11560000 26.18 hic
1 11570000 26.07 hic
1 11580000 24.06 hic
1 11590000 26.33 hic
1 11600000 25.39 hic
1 11610000 28.10 hic
1 11620000 26.99 hic
1 11630000 23.92 hic
1 11640000 26.48 hic
1 11650000 29.86 hic
1 11660000 28.17 hic
1 11670000 30.07 hic
1 11680000 27.67 hic
1 11690000 31.05 hic
1 11700000 33.62 hic
1 11710000 39.04 hic
1 11720000 32.38 hic
1 11730000 29.21 hic
1 11740000 37.00 hic
1 11750000 29.40 hic
1 11760000 32.38 hic
1 11770000 41.67 hic
1 11780000 28.38 hic
1 11790000 39.38 hic
1 11800000 26.18 hic
1 11810000 29.78 hic
1 11820000 32.78 hic
1 11830000 34.30 hic
1 11840000 33.72 hic
1 11850000 31.70 hic
1 11860000 34.27 hic
1 11870000 27.60 hic
1 11880000 26.34 hic
1 11890000 26.64 hic
1 11900000 28.62 hic
1 11910000 34.67 hic
1 11920000 35.88 hic
1 11930000 28.74 hic
1 11940000 27.57 hic
1 11950000 28.53 hic
1 11960000 31.88 hic
1 11970000 32.31 hic
1 11980000 34.33 hic
1 11990000 39.39 hic
1 12000000 31.11 hic
1 12010000 29.28 hic
1 12020000 28.23 hic
1 12030000 27.63 hic
1 12040000 31.86 hic
1 12050000 30.30 hic
1 12060000 29.66 hic
1 12070000 28.67 hic
1 12080000 29.90 hic
1 12090000 30.46 hic
1 12100000 31.78 hic
1 12110000 26.45 hic
1 12120000 29.47 hic
1 12130000 32.85 hic
1 12140000 29.39 hic
1 12150000 29.08 hic
1 12160000 32.79 hic
1 12170000 32.72 hic
1 12180000 28.88 hic
1 12190000 29.40 hic
1 12200000 33.20 hic
1 12210000 28.80 hic
1 12220000 31.28 hic
1 12230000 30.83 hic
1 12240000 24.93 hic
1 12250000 28.33 hic
1 12260000 30.69 hic
1 12270000 31.72 hic
1 12280000 32.81 hic
1 12290000 29.83 hic
1 12300000 27.09 hic
1 12310000 26.99 hic
1 12320000 25.72 hic
1 12330000 30.44 hic
1 12340000 26.84 hic
1 12350000 24.44 hic
1 12360000 26.92 hic
1 12370000 25.97 hic
1 12380000 31.69 hic
1 12390000 26.50 hic
1 12400000 22.94 hic
1 12410000 26.17 hic
1 12420000 30.08 hic
1 12430000 23.30 hic
1 12440000 26.53 hic
1 12450000 25.92 hic
1 12460000 27.96 hic
1 12470000 26.93 hic
1 12480000 26.71 hic
1 12490000 31.04 hic
1 12500000 29.65 hic
1 12510000 31.47 hic
1 12520000 24.22 hic
1 12530000 28.72 hic
1 12540000 31.65 hic
1 12550000 28.08 hic
1 12560000 25.24 hic
1 12570000 32.78 hic
1 12580000 32.56 hic
1 12590000 34.01 hic
1 12600000 31.01 hic
1 12610000 33.24 hic
1 12620000 27.47 hic
1 12630000 33.61 hic
1 12640000 23.85 hic
1 12650000 30.98 hic
1 12660000 30.86 hic
1 12670000 32.42 hic
1 12680000 32.70 hic
1 12690000 28.04 hic
1 12700000 26.09 hic
1 12710000 31.96 hic
1 12720000 29.67 hic
1 12730000 27.93 hic
1 12740000 26.74 hic
1 12750000 27.33 hic
1 12760000 24.42 hic
1 12770000 26.31 hic
1 12780000 24.07 hic
1 12790000 24.48 hic
1 12800000 25.49 hic
1 12810000 28.32 hic
1 12820000 32.30 hic
1 12830000 27.42 hic
1 12840000 34.26 hic
1 12850000 31.34 hic
1 12860000 25.56 hic
1 12870000 24.87 hic
1 12880000 31.78 hic
1 12890000 36.95 hic
1 12900000 35.95 hic
1 12910000 27.99 hic
1 12920000 28.77 hic
1 12930000 35.30 hic
1 12940000 49.37 hic
1 12950000 20.76 hic
1 12960000 23.15 hic
1 12970000 25.09 hic
1 12980000 31.68 hic
1 12990000 33.22 hic
1 13000000 32.76 hic
1 13010000 26.86 hic
1 13020000 29.16 hic
1 13030000 25.13 hic
1 13040000 24.65 hic
1 13050000 11.50 hic
1 13060000 0.00 hic
1 13070000 0.00 hic
1 13080000 0.00 hic
1 13090000 0.00 hic
1 13100000 11.52 hic
1 13110000 23.58 hic
1 13120000 11.70 hic
1 13130000 19.15 hic
1 13140000 19.29 hic
1 13150000 20.15 hic
1 13160000 20.31 hic
1 13170000 30.27 hic
1 13180000 34.46 hic
1 13190000 25.11 hic
1 13200000 28.30 hic
1 13210000 39.40 hic
1 13220000 0.00 hic
1 13230000 0.00 hic
1 13240000 0.00 hic
1 13250000 0.00 hic
1 13260000 0.00 hic
1 13270000 0.00 hic
1 13280000 0.00 hic
1 13290000 0.00 hic
1 13300000 0.00 hic
1 13310000 0.01 hic
1 13320000 17.63 hic
1 13330000 19.12 hic
1 13340000 29.34 hic
1 13350000 20.58 hic
1 13360000 25.33 hic
1 13370000 20.44 hic
1 13380000 19.87 hic
1 13390000 12.65 hic
1 13400000 16.59 hic
1 13410000 19.62 hic
1 13420000 24.57 hic
1 13430000 15.54 hic
1 13440000 20.29 hic
1 13450000 26.06 hic
1 13460000 30.12 hic
1 13470000 23.88 hic
1 13480000 17.25 hic
1 13490000 13.30 hic
1 13500000 16.81 hic
1 13510000 16.51 hic
1 13520000 15.31 hic
1 13530000 15.19 hic
1 13540000 11.52 hic
1 13550000 10.17 hic
1 13560000 0.00 hic
1 13570000 0.00 hic
1 13580000 0.00 hic
1 13590000 0.00 hic
1 13600000 3.51 hic
1 13610000 13.64 hic
1 13620000 16.23 hic
1 13630000 19.33 hic
1 13640000 24.12 hic
1 13650000 15.07 hic
1 13660000 20.42 hic
1 13670000 22.93 hic
1 13680000 29.20 hic
1 13690000 22.72 hic
1 13700000 18.37 hic
1 13710000 16.59 hic
1 13720000 15.30 hic
1 13730000 16.23 hic
1 13740000 16.44 hic
1 13750000 15.52 hic
1 13760000 13.15 hic
1 13770000 18.49 hic
1 13780000 25.52 hic
1 13790000 26.29 hic
1 13800000 25.99 hic
1 13810000 30.15 hic
1 13820000 27.92 hic
1 13830000 23.22 hic
1 13840000 27.74 hic
1 13850000 29.00 hic
1 13860000 25.13 hic
1 13870000 24.60 hic
1 13880000 24.37 hic
1 13890000 21.11 hic
1 13900000 25.32 hic
1 13910000 28.73 hic
1 13920000 26.13 hic
1 13930000 25.21 hic
1 13940000 27.27 hic
1 13950000 29.69 hic
1 13960000 26.18 hic
1 13970000 28.56 hic
1 13980000 29.06 hic
1 13990000 31.66 hic
1 14000000 25.00 hic
1 14010000 23.71 hic
1 14020000 31.33 hic
1 14030000 22.82 hic
1 14040000 21.39 hic
1 14050000 24.36 hic
1 14060000 23.87 hic
1 14070000 27.61 hic
1 14080000 26.53 hic
1 14090000 23.84 hic
1 14100000 23.97 hic
1 14110000 24.33 hic
1 14120000 26.06 hic
1 14130000 30.49 hic
1 14140000 25.99 hic
1 14150000 26.22 hic
1 14160000 23.61 hic
1 14170000 23.73 hic
1 14180000 21.52 hic
1 14190000 22.76 hic
1 14200000 26.14 hic
1 14210000 24.52 hic
1 14220000 24.90 hic
1 14230000 22.39 hic
1 14240000 27.71 hic
1 14250000 25.65 hic
1 14260000 23.15 hic
1 14270000 25.38 hic
1 14280000 28.62 hic
1 14290000 27.23 hic
1 14300000 22.41 hic
1 14310000 24.17 hic
1 14320000 24.18 hic
1 14330000 22.69 hic
1 14340000 26.02 hic
1 14350000 25.52 hic
1 14360000 23.97 hic
1 14370000 24.33 hic
1 14380000 22.07 hic
1 14390000 26.48 hic
1 14400000 24.97 hic
1 14410000 22.57 hic
1 14420000 21.61 hic
1 14430000 24.99 hic
1 14440000 25.97 hic
1 14450000 22.80 hic
1 14460000 23.99 hic
1 14470000 26.67 hic
1 14480000 26.52 hic
1 14490000 24.29 hic
1 14500000 24.54 hic
1 14510000 20.10 hic
1 14520000 20.97 hic
1 14530000 19.10 hic
1 14540000 20.18 hic
1 14550000 20.14 hic
1 14560000 23.13 hic
1 14570000 23.36 hic
1 14580000 25.17 hic
1 14590000 22.26 hic
1 14600000 23.54 hic
1 14610000 23.56 hic
1 14620000 26.51 hic
1 14630000 23.50 hic
1 14640000 20.11 hic
1 14650000 23.03 hic
1 14660000 21.99 hic
1 14670000 24.27 hic
1 14680000 19.39 hic
1 14690000 21.06 hic
1 14700000 23.69 hic
1 14710000 25.81 hic
1 14720000 19.24 hic
1 14730000 21.01 hic
1 14740000 23.41 hic
1 14750000 18.78 hic
1 14760000 22.88 hic
1 14770000 25.03 hic
1 14780000 21.68 hic
1 14790000 20.72 hic
1 14800000 20.96 hic
1 14810000 23.60 hic
1 14820000 24.92 hic
1 14830000 25.83 hic
1 14840000 24.14 hic
1 14850000 26.80 hic
1 14860000 24.08 hic
1 14870000 25.75 hic
1 14880000 27.64 hic
1 14890000 26.10 hic
1 14900000 25.95 hic
1 14910000 22.69 hic
1 14920000 21.23 hic
1 14930000 33.27 hic
1 14940000 27.75 hic
1 14950000 26.07 hic
1 14960000 24.68 hic
1 14970000 27.99 hic
1 14980000 27.16 hic
1 14990000 28.13 hic
1 15000000 23.23 hic
1 15010000 25.74 hic
1 15020000 25.83 hic
1 15030000 26.16 hic
1 15040000 25.55 hic
1 15050000 26.78 hic
1 15060000 29.57 hic
1 15070000 27.82 hic
1 15080000 24.48 hic
1 15090000 28.51 hic
1 15100000 32.45 hic
1 15110000 25.73 hic
1 15120000 29.59 hic
1 15130000 29.08 hic
1 15140000 27.44 hic
1 15150000 29.42 hic
1 15160000 29.54 hic
1 15170000 27.42 hic
1 15180000 27.51 hic
1 15190000 30.45 hic
1 15200000 27.82 hic
1 15210000 29.11 hic
1 15220000 30.10 hic
1 15230000 37.55 hic
1 15240000 31.48 hic
1 15250000 36.54 hic
1 15260000 25.97 hic
1 15270000 30.17 hic
1 15280000 25.56 hic
1 15290000 30.96 hic
1 15300000 28.90 hic
1 15310000 32.59 hic
1 15320000 31.51 hic
1 15330000 25.33 hic
1 15340000 32.04 hic
1 15350000 31.64 hic
1 15360000 27.76 hic
1 15370000 31.84 hic
1 15380000 30.41 hic
1 15390000 24.80 hic
1 15400000 27.15 hic
1 15410000 30.22 hic
1 15420000 28.83 hic
1 15430000 28.27 hic
1 15440000 31.03 hic
1 15450000 27.86 hic
1 15460000 31.60 hic
1 15470000 32.38 hic
1 15480000 37.69 hic
1 15490000 33.65 hic
1 15500000 31.69 hic
1 15510000 29.76 hic
1 15520000 28.92 hic
1 15530000 29.03 hic
1 15540000 30.40 hic
1 15550000 27.01 hic
1 15560000 31.02 hic
1 15570000 28.12 hic
1 15580000 30.67 hic
1 15590000 27.64 hic
1 15600000 29.18 hic
1 15610000 30.42 hic
1 15620000 34.04 hic
1 15630000 33.06 hic
1 15640000 28.64 hic
1 15650000 26.27 hic
1 15660000 29.66 hic
1 15670000 31.72 hic
1 15680000 34.11 hic
1 15690000 28.78 hic
1 15700000 31.59 hic
1 15710000 28.32 hic
1 15720000 30.21 hic
1 15730000 33.56 hic
1 15740000 32.51 hic
1 15750000 34.50 hic
1 15760000 26.65 hic
1 15770000 31.38 hic
1 15780000 33.28 hic
1 15790000 30.77 hic
1 15800000 31.52 hic
1 15810000 27.75 hic
1 15820000 29.04 hic
1 15830000 27.97 hic
1 15840000 29.46 hic
1 15850000 31.72 hic
1 15860000 27.96 hic
1 15870000 28.30 hic
1 15880000 28.95 hic
1 15890000 26.07 hic
1 15900000 33.59 hic
1 15910000 30.98 hic
1 15920000 33.34 hic
1 15930000 33.07 hic
1 15940000 33.87 hic
1 15950000 27.46 hic
1 15960000 27.00 hic
1 15970000 29.54 hic
1 15980000 21.85 hic
1 15990000 28.26 hic
1 16000000 31.10 hic
1 16010000 36.11 hic
1 16020000 29.52 hic
1 16030000 34.24 hic
1 16040000 29.20 hic
1 16050000 23.67 hic
1 16060000 26.26 hic
1 16070000 32.88 hic
1 16080000 38.79 hic
1 16090000 33.76 hic
1 16100000 34.28 hic
1 16110000 38.31 hic
1 16120000 34.52 hic
1 16130000 33.96 hic
1 16140000 35.24 hic
1 16150000 31.69 hic
1 16160000 35.79 hic
1 16170000 32.48 hic
1 16180000 32.31 hic
1 16190000 30.05 hic
1 16200000 25.71 hic
1 16210000 29.71 hic
1 16220000 31.72 hic
1 16230000 27.05 hic
1 16240000 27.37 hic
1 16250000 27.16 hic
1 16260000 22.63 hic
1 16270000 24.50 hic
1 16280000 27.15 hic
1 16290000 29.77 hic
1 16300000 32.19 hic
1 16310000 26.56 hic
1 16320000 29.14 hic
1 16330000 35.45 hic
1 16340000 29.94 hic
1 16350000 30.95 hic
1 16360000 30.95 hic
1 16370000 32.45 hic
1 16380000 29.57 hic
1 16390000 25.54 hic
1 16400000 36.23 hic
1 16410000 29.19 hic
1 16420000 32.63 hic
1 16430000 25.35 hic
1 16440000 34.45 hic
1 16450000 27.99 hic
1 16460000 30.03 hic
1 16470000 30.32 hic
1 16480000 39.30 hic
1 16490000 33.00 hic
1 16500000 34.55 hic
1 16510000 31.25 hic
1 16520000 30.04 hic
1 16530000 31.36 hic
1 16540000 30.94 hic
1 16550000 33.09 hic
1 16560000 38.16 hic
1 16570000 28.00 hic
1 16580000 28.61 hic
1 16590000 28.86 hic
1 16600000 28.63 hic
1 16610000 29.53 hic
1 16620000 28.64 hic
1 16630000 30.88 hic
1 16640000 34.48 hic
1 16650000 31.95 hic
1 16660000 28.78 hic
1 16670000 35.16 hic
1 16680000 33.44 hic
1 16690000 35.07 hic
1 16700000 36.57 hic
1 16710000 29.74 hic
1 16720000 25.51 hic
1 16730000 37.39 hic
1 16740000 29.24 hic
1 16750000 30.96 hic
1 16760000 30.86 hic
1 16770000 30.26 hic
1 16780000 26.75 hic
1 16790000 25.88 hic
1 16800000 32.09 hic
1 16810000 31.86 hic
1 16820000 36.65 hic
1 16830000 78.30 hic
1 16840000 57.47 hic
1 16850000 42.79 hic
1 16860000 48.40 hic
1 16870000 43.58 hic
1 16880000 63.73 hic
1 16890000 169.61 hic
1 16900000 91.26 hic
1 16910000 113.68 hic
1 16920000 118.45 hic
1 16930000 138.87 hic
1 16940000 148.00 hic
1 16950000 121.48 hic
1 16960000 128.16 hic
1 16970000 101.64 hic
1 16980000 90.09 hic
1 16990000 80.54 hic
1 17000000 51.78 hic
1 17010000 75.05 hic
1 17020000 82.08 hic
1 17030000 105.01 hic
1 17040000 102.85 hic
1 17050000 121.23 hic
1 17060000 87.90 hic
1 17070000 80.69 hic
1 17080000 91.74 hic
1 17090000 69.22 hic
1 17100000 64.32 hic
1 17110000 54.66 hic
1 17120000 37.34 hic
1 17130000 0.00 hic
1 17140000 0.00 hic
1 17150000 0.00 hic
1 17160000 0.00 hic
1 17170000 12.78 hic
1 17180000 38.96 hic
1 17190000 60.75 hic
1 17200000 64.46 hic
1 17210000 51.62 hic
1 17220000 61.34 hic
1 17230000 60.92 hic
1 17240000 64.04 hic
1 17250000 43.79 hic
1 17260000 48.89 hic
1 17270000 45.97 hic
1 17280000 32.83 hic
1 17290000 28.26 hic
1 17300000 26.97 hic
1 17310000 30.23 hic
1 17320000 25.59 hic
1 17330000 45.56 hic
1 17340000 31.59 hic
1 17350000 28.21 hic
1 17360000 25.19 hic
1 17370000 28.53 hic
1 17380000 29.01 hic
1 17390000 25.58 hic
1 17400000 28.71 hic
1 17410000 26.81 hic
1 17420000 27.59 hic
1 17430000 33.22 hic
1 17440000 29.82 hic
1 17450000 33.02 hic
1 17460000 25.24 hic
1 17470000 27.44 hic
1 17480000 25.66 hic
1 17490000 28.13 hic
1 17500000 21.00 hic
1 17510000 31.04 hic
1 17520000 27.24 hic
1 17530000 33.44 hic
1 17540000 29.50 hic
1 17550000 28.88 hic
1 17560000 28.14 hic
1 17570000 28.98 hic
1 17580000 29.73 hic
1 17590000 27.23 hic
1 17600000 30.66 hic
1 17610000 28.58 hic
1 17620000 30.28 hic
1 17630000 34.11 hic
1 17640000 28.91 hic
1 17650000 28.77 hic
1 17660000 32.64 hic
1 17670000 25.30 hic
1 17680000 31.61 hic
1 17690000 34.52 hic
1 17700000 33.93 hic
1 17710000 32.70 hic
1 17720000 31.41 hic
1 17730000 35.13 hic
1 17740000 33.46 hic
1 17750000 25.25 hic
1 17760000 28.78 hic
1 17770000 35.11 hic
1 17780000 35.18 hic
1 17790000 33.75 hic
1 17800000 36.39 hic
1 17810000 36.86 hic
1 17820000 37.16 hic
1 17830000 36.48 hic
1 17840000 31.59 hic
1 17850000 36.91 hic
1 17860000 31.37 hic
1 17870000 28.04 hic
1 17880000 29.26 hic
1 17890000 37.24 hic
1 17900000 30.10 hic
1 17910000 29.13 hic
1 17920000 27.03 hic
1 17930000 27.26 hic
1 17940000 24.33 hic
1 17950000 28.54 hic
1 17960000 30.64 hic
1 17970000 27.51 hic
1 17980000 29.09 hic
1 17990000 27.73 hic
1 18000000 23.54 hic
1 18010000 22.05 hic
1 18020000 25.91 hic
1 18030000 30.97 hic
1 18040000 26.94 hic
1 18050000 29.03 hic
1 18060000 26.84 hic
1 18070000 26.02 hic
1 18080000 26.06 hic
1 18090000 24.24 hic
1 18100000 27.57 hic
1 18110000 25.67 hic
1 18120000 28.48 hic
1 18130000 24.98 hic
1 18140000 29.15 hic
1 18150000 24.65 hic
1 18160000 25.95 hic
1 18170000 26.22 hic
1 18180000 25.52 hic
1 18190000 22.89 hic
1 18200000 27.73 hic
1 18210000 21.10 hic
1 18220000 20.62 hic
1 18230000 22.55 hic
1 18240000 26.44 hic
1 18250000 23.46 hic
1 18260000 25.30 hic
1 18270000 24.76 hic
1 18280000 26.90 hic
1 18290000 25.09 hic
1 18300000 21.46 hic
1 18310000 24.82 hic
1 18320000 23.73 hic
1 18330000 24.22 hic
1 18340000 21.56 hic
1 18350000 23.31 hic
1 18360000 23.68 hic
1 18370000 23.21 hic
1 18380000 25.63 hic
1 18390000 20.90 hic
1 18400000 23.41 hic
1 18410000 22.19 hic
1 18420000 24.22 hic
1 18430000 24.52 hic
1 18440000 21.73 hic
1 18450000 21.05 hic
1 18460000 25.78 hic
1 18470000 28.23 hic
1 18480000 26.29 hic
1 18490000 24.52 hic
1 18500000 23.04 hic
1 18510000 26.85 hic
1 18520000 20.99 hic
1 18530000 27.64 hic
1 18540000 20.68 hic
1 18550000 26.78 hic
1 18560000 22.23 hic
1 18570000 22.60 hic
1 18580000 20.86 hic
1 18590000 22.43 hic
1 18600000 25.65 hic
1 18610000 27.07 hic
1 18620000 22.63 hic
1 18630000 23.11 hic
1 18640000 23.05 hic
1 18650000 20.93 hic
1 18660000 21.34 hic
1 18670000 24.29 hic
1 18680000 25.26 hic
1 18690000 25.00 hic
1 18700000 22.26 hic
1 18710000 24.21 hic
1 18720000 25.13 hic
1 18730000 22.50 hic
1 18740000 22.15 hic
1 18750000 20.42 hic
1 18760000 20.55 hic
1 18770000 29.03 hic
1 18780000 23.78 hic
1 18790000 24.64 hic
1 18800000 27.10 hic
1 18810000 24.29 hic
1 18820000 22.57 hic
1 18830000 23.48 hic
1 18840000 21.24 hic
1 18850000 22.04 hic
1 18860000 27.27 hic
1 18870000 23.91 hic
1 18880000 28.65 hic
1 18890000 26.38 hic
1 18900000 29.40 hic
1 18910000 27.23 hic
1 18920000 29.14 hic
1 18930000 27.10 hic
1 18940000 30.07 hic
1 18950000 26.16 hic
1 18960000 24.89 hic
1 18970000 29.70 hic
1 18980000 28.66 hic
1 18990000 28.69 hic
1 19000000 27.31 hic
1 19010000 27.42 hic
1 19020000 27.18 hic
1 19030000 28.34 hic
1 19040000 27.51 hic
1 19050000 23.59 hic
1 19060000 24.29 hic
1 19070000 24.19 hic
1 19080000 25.04 hic
1 19090000 29.81 hic
1 19100000 31.58 hic
1 19110000 25.58 hic
1 19120000 26.07 hic
1 19130000 29.94 hic
1 19140000 31.51 hic
1 19150000 28.01 hic
1 19160000 30.81 hic
1 19170000 28.30 hic
1 19180000 26.58 hic
1 19190000 29.84 hic
1 19200000 26.16 hic
1 19210000 30.00 hic
1 19220000 41.38 hic
1 19230000 33.68 hic
1 19240000 27.74 hic
1 19250000 29.73 hic
1 19260000 32.72 hic
1 19270000 31.37 hic
1 19280000 43.12 hic
1 19290000 25.20 hic
1 19300000 27.51 hic
1 19310000 28.57 hic
1 19320000 29.19 hic
1 19330000 33.93 hic
1 19340000 27.67 hic
1 19350000 27.06 hic
1 19360000 26.75 hic
1 19370000 27.33 hic
1 19380000 31.47 hic
1 19390000 28.37 hic
1 19400000 25.96 hic
1 19410000 23.33 hic
1 19420000 23.48 hic
1 19430000 24.33 hic
1 19440000 24.18 hic
1 19450000 24.69 hic
1 19460000 26.10 hic
1 19470000 25.02 hic
1 19480000 24.56 hic
1 19490000 28.66 hic
1 19500000 23.32 hic
1 19510000 23.96 hic
1 19520000 25.54 hic
1 19530000 31.21 hic
1 19540000 27.93 hic
1 19550000 30.29 hic
1 19560000 32.92 hic
1 19570000 31.45 hic
1 19580000 24.48 hic
1 19590000 28.30 hic
1 19600000 25.35 hic
1 19610000 31.32 hic
1 19620000 29.32 hic
1 19630000 28.29 hic
1 19640000 31.81 hic
1 19650000 27.78 hic
1 19660000 30.66 hic
1 19670000 24.65 hic
1 19680000 29.03 hic
1 19690000 29.77 hic
1 19700000 26.48 hic
1 19710000 29.60 hic
1 19720000 29.52 hic
1 19730000 27.86 hic
1 19740000 26.87 hic
1 19750000 32.22 hic
1 19760000 28.22 hic
1 19770000 30.53 hic
1 19780000 29.64 hic
1 19790000 30.24 hic
1 19800000 30.06 hic
1 19810000 46.96 hic
1 19820000 28.91 hic
1 19830000 28.80 hic
1 19840000 27.97 hic
1 19850000 23.35 hic
1 19860000 29.95 hic
1 19870000 26.65 hic
1 19880000 26.94 hic
1 19890000 29.42 hic
1 19900000 32.22 hic
1 19910000 32.52 hic
1 19920000 35.96 hic
1 19930000 25.05 hic
1 19940000 26.86 hic
1 19950000 27.34 hic
1 19960000 41.62 hic
1 19970000 40.67 hic
1 19980000 39.87 hic
1 19990000 31.17 hic
[truncated: 198,000+ more rows]

## Sheet: Fig5
	DEL	DUP	INS
SV size (bp)
<=100	7484	45	8401
100-1000	6609	170	10202
1000-10000	705	100	1339
>10000	48	106	14

## Sheet: Fig1
	Average coverage	Average Read Length (log10 bp)
HiFi	35.03	4.34
HiC	29.03	2.11
acro	43
Alu	5188
centr	1925
CR1	67
Deu	1
DNA	4
DNA?	0
Dong-R4	0
ERV	1
ERV1	1102
ERVK	154
ERVL	533
ERVL?	1
ERVL-MaLR	995
Gypsy	16
Gypsy?	10
hAT	16
hAT?	4
hAT-Blackjack	29
hAT-Charlie	476
hAT-Tip100	56
Helitron	2
Helitron?	1
L1	4199
L1?	0
L2	789
Low_complexity	2675
LTR	4
LTR?	0
Merlin	0
MIR	766
MuDR	8
Other	1249
Penelope?	0
PiggyBac	11
PiggyBac?	0
RNA	2
rRNA	11
RTE	20
RTE-BovB	1
Satellite	3679
scRNA	4
Simple_repeat	9791
SINE	0
SINE?	1
snRNA	26
srpRNA	5
TcMar	1
TcMar?	3
TcMar-Mariner	37
TcMar-Tc2	10
TcMar-Tigger	272
telo	73
tRNA	33
Unknown	7
Unknown?	0
